# Supplementary material for: A Metabolomics Investigation of the Metabolic Changes of Raji B Lymphoma Cells Undergoing Apoptosis Induced by Zinc Ions
Source: Metabolites. 2021 Oct 7;11(10):689. doi: 10.3390/metabo11100689 (PMC8540409; doi:10.3390/metabo11100689)
Supplement: Supplementary file 1 [file metabolites-11-00689-s001.zip]

Archive with 1 entries (1 files):
- metabolites-1394431-supplementary.pdf
